# Supplementary material for: (−)-Loliolide Isolated from Sargassum horneri Abate UVB-Induced Oxidative Damage in Human Dermal Fibroblasts and Subside ECM Degradation
Source: Mar Drugs. 2021 Jul 30;19(8):435. doi: 10.3390/md19080435 (PMC8399698; doi:10.3390/md19080435)
Supplement: Supplementary file 1 [file marinedrugs-19-00435-s001.zip]

Archive with 1 entries (1 files):
- marinedrugs-1295960-supplementary.pdf
